# Supplementary material for: Genomic Divergence of Sympatric Lineages Within Stichopus cf. horrens (Echinodermata: Stichopodidae): Insights on Reproductive Isolation Inferred From SNP Markers
Source: Ecol Evol. 2025 Apr 27;15(4):e71283. doi: 10.1002/ece3.71283 (PMC12034849; doi:10.1002/ece3.71283)
Supplement: Supplementary file 2 — Tables S1–S4. [file ECE3-15-e71283-s001.xlsx]

## Sheet: Table S1
Table S1. MtDNA clade, SSR and SNP genotype cluster assignments for Stichopus cf. horrens specimens used in the study. Lineage assignments for mtDNA and SSRs (SSR K = 2) are based on the dataset and analysis from Lizano et al. (2024). Assignments for SSR (K = 3) are based on reanalysis of data from Lizano et al. (2024). Assignments for SNP lineages are from data generated in this study, analyzed …
				SSR		SNP
Number	Sample	Site Code	mtDNA Clade	SSR K = 2	SSR K = 3	SNP Cluster (PCA)	SNP Cluster (Admixture)
1	STA_15_04	STA	A	-	-	SP-1	SA-A
2	STA_15_11	STA	A	-	-	SP-1	SA-1
3	STA_15_48	STA	A	P2	SSR-3	SP-1	SA-1
4	STA_17_20	STA	-	-	-	SP-1	SA-A
5	STA_17_21	STA	-	-	-	SP-1	SA-A
6	STA_15_38	STA	B	-	-	SP-2	SA-2
7	STA_15_06	STA	B	-	-	SP-2	SA-2
8	STA_15_07	STA	B	-	-	SP-2	SA-2
9	STA_15_18	STA	B	P2	SSR-3	SP-2	SA-2
10	STA_15_19	STA	B	P2	SSR-3	SP-2	SA-2
11	STA_15_32	STA	B	P2	SSR-2	SP-2	SA-2
12	STA_15_34	STA	B	P2	SSR-2	SP-2	SA-2
13	STA_15_39	STA	B	P2	SSR-2	SP-2	SA-2
14	STA_15_43	STA	B	P2	SSR-2	SP-2	SA-2
15	STA_15_47	STA	B	P2	SSR-2	SP-2	SA-2
16	STA_15_54	STA	B	-	-	SP-2	SA-2
17	STA_15_58	STA	-	-	-	SP-2	SA-2
18	STA_17_14	STA	-	-	-	SP-2	SA-2
19	STA_17_03	STA	-	-	-	SP-2	SA-2
20	STA_17_08	STA	-	-	-	SP-2	SA-2
21	STA_17_01	STA	-	-	-	SP-2	SA-2
22	STA_17_11	STA	-	-	-	SP-2	SA-2
23	STA_17_10	STA	-	-	-	SP-3	SA-3
24	STA_17_15	STA	-	-	-	SP-3	SA-3
25	STA_15_36	STA	B	P2	SSR-3	SP-3	SA-3
26	STA_15_50	STA	B	P2	SSR-2	SP-3	SA-A
27	STA_17_07	STA	-	-	-	SP-3	SA-3
28	STA_15_23	STA	B	-	-	SP-3	SA-3
29	STA_15_24	STA	B	-	-	SP-3	SA-3
30	STA_15_26	STA	B	A	SSR-2	SP-3	SA-3
31	STA_15_35	STA	B	P2	SSR-A	SP-3	SA-3
32	STA_15_37	STA	B	P2	SSR-3	SP-3	SA-3
33	STA_15_40	STA	B	P2	SSR-A	SP-3	SA-3
34	STA_15_41	STA	-	-	-	SP-3	SA-3
35	STA_15_44	STA	B	P2	SSR-3	SP-3	SA-3
36	STA_15_45	STA	B	P2	SSR-3	SP-3	SA-3
37	STA_17_05	STA	-	-	-	SP-3	SA-3
38	MAB_16_11	MAB	A	P1	SSR-1	SP-1	SA-1
39	MAB_16_12	MAB	A	P1	SSR-1	SP-1	SA-1
40	MAB_16_13	MAB	A	P1	SSR-1	SP-1	SA-1
41	MAB_16_14	MAB	A	P1	SSR-1	SP-1	SA-1
42	MAB_16_17	MAB	B	P2	SSR-2	SP-1	SA-1
43	MAB_16_18	MAB	A	A	SSR-A	SP-1	SA-1
44	MAB_16_02	MAB	A	P1	SSR-1	SP-1	SA-1
45	MAB_16_20	MAB	A	-	-	SP-1	SA-1
46	MAB_16_21	MAB	A	P1	SSR-1	SP-1	SA-1
47	MAB_16_22	MAB	A	P1	SSR-1	SP-1	SA-1
48	MAB_16_25	MAB	A	P1	SSR-A	SP-1	SA-1
49	MAB_16_26	MAB	A	P1	SSR-1	SP-1	SA-1
50	MAB_16_28	MAB	A	P1	SSR-A	SP-1	SA-1
51	MAB_16_03	MAB	A	P1	SSR-1	SP-1	SA-1
52	MAB_16_30	MAB	B	A	SSR-2	SP-1	SA-1
53	MAB_16_31	MAB	-	-	-	SP-1	SA-1
54	MAB_16_32	MAB	-	-	-	SP-1	SA-1
55	MAB_16_04	MAB	A	P1	SSR-1	SP-1	SA-1
56	MAB_16_06	MAB	A	P1	SSR-1	SP-1	SA-1
57	MAB_16_08	MAB	A	P1	SSR-1	SP-1	SA-1
58	MAB_16_07	MAB	B	P2	SSR-2	SP-2	SA-2
59	PUJ_16_13	PUJ	A	P1	SSR-1	SP-1	SA-1
60	PUJ_16_14	PUJ	A	-	-	SP-1	SA-1
61	PUJ_16_16	PUJ	A	P1	SSR-1	SP-1	SA-1
62	PUJ_16_17	PUJ	A	P1	SSR-1	SP-1	SA-1
63	PUJ_16_18	PUJ	A	A	SSR-3	SP-1	SA-1
64	PUJ_16_19	PUJ	A	A	SSR-A	SP-1	SA-1
65	PUJ_16_23	PUJ	A	P1	SSR-1	SP-1	SA-1
66	PUJ_16_05	PUJ	A	P1	SSR-1	SP-1	SA-1
67	PUJ_16_06	PUJ	A	P1	SSR-1	SP-1	SA-1
68	PUJ_16_07	PUJ	A	P1	SSR-1	SP-1	SA-1
69	PUJ_16_08	PUJ	A	P1	SSR-1	SP-1	SA-1
70	PUJ_16_09	PUJ	A	P1	SSR-1	SP-1	SA-1
71	PUJ_16_21	PUJ	A	P1	SSR-1	SP-1	SA-1
72	PUJ_16_24	PUJ	A	P1	SSR-1	SP-1	SA-1
73	PUJ_16_26	PUJ	A	P1	SSR-1	SP-1	SA-1
74	PUJ_16_28	PUJ	A	P1	SSR-1	SP-1	SA-1
75	PUJ_16_29	PUJ	A	P1	SSR-1	SP-1	SA-1
76	PUJ_16_22	PUJ	B	P1	SSR-1	SP-1	SA-1
77	PUJ_16_02	PUJ	B	A	SSR-A	SP-2	SA-2
78	PUJ_16_10	PUJ	B	-	-	SP-2	SA-2
79	PUJ_16_11	PUJ	B	A	SSR-2	SP-2	SA-2
80	PUJ_16_12	PUJ	B	A	SSR-2	SP-2	SA-2
81	PUJ_16_15	PUJ	B	-	-	SP-2	SA-2
82	PUJ_16_20	PUJ	B	-	-	SP-2	SA-2

## Sheet: Table S2
Table S2. Information on three SNP datasets following SNP filtering at three levels of missing data thresholds (40%, 3020% and 10% missing) across loci and genotypes.
Filtering Strategy	% missing loci	% missing genotypes	N loci	N individuals
				STA	MAB	PUJ	Total
Unfiltered	40		9788	40	21	24	85
Relaxed	40	40	9788	37	21	24	82
Moderate	20	20	5011	37	21	24	80
Strict	10	10	2410	35	20	24	75

## Sheet: Table S3
Table S3. Individual ancestry coefficients (q) and SNP lineages (SNP Cluster) based on ADMIXTURE analysis of SNP datasets with varying thresholds of missing data (40%, 20%, 10% missing data). Individuals were assigned to three lineages (SA-1, SA-2, SA-3) when q>0.995, and identified as admixed (SA-A) otherwise.
Number	Sample	Site Code	40% missing data			20% missing data			10% missing data			SNP Cluster
			q1	q2	q3	q1	q2	q3	q1	q2	q3	40% missing	20% missing	10% missing
1	STA_15_04	STA	0.974132	1e-05	0.025858	0.970025	1e-05	0.029965	0.978305	1e-05	0.021685	SA-A	SA-A	SA-A
2	STA_15_11	STA	0.995597	1e-05	0.004393	0.983862	1e-05	0.016128	0.989895	1e-05	0.010095	SA-1	SA-A	SA-A
3	STA_15_48	STA	0.995651	1e-05	0.004339	0.993514	1e-05	0.006476	0.99998	1e-05	1e-05	SA-1	SA-A	SA-1
4	STA_17_20	STA	0.934939	1e-05	0.065051	0.935361	1e-05	0.064629	0.963706	1e-05	0.036284	SA-A	SA-A	SA-A
5	STA_17_21	STA	0.942027	1e-05	0.057963	0.953801	1e-05	0.046189	0.962037	1e-05	0.037953	SA-A	SA-A	SA-A
6	STA_15_38	STA	1e-05	0.999977	1.3e-05	1e-05	0.99998	1e-05	1e-05	0.99998	1e-05	SA-2	SA-2	SA-2
7	STA_15_06	STA	1e-05	0.99998	1e-05	1e-05	0.99998	1e-05	1e-05	0.99998	1e-05	SA-2	SA-2	SA-2
8	STA_15_07	STA	1e-05	0.99998	1e-05	1e-05	0.99998	1e-05	1e-05	0.99998	1e-05	SA-2	SA-2	SA-2
9	STA_15_18	STA	1e-05	0.999977	1.3e-05	1e-05	0.99998	1e-05	1e-05	0.99998	1e-05	SA-2	SA-2	SA-2
10	STA_15_19	STA	1e-05	0.99998	1e-05	1e-05	0.99998	1e-05	1e-05	0.99998	1e-05	SA-2	SA-2	SA-2
11	STA_15_32	STA	1e-05	0.999976	1.4e-05	1e-05	0.99998	1e-05	1e-05	0.99998	1e-05	SA-2	SA-2	SA-2
12	STA_15_34	STA	1e-05	0.99998	1e-05	-	-	-	-	-	-	SA-2	SA-A	SA-A
13	STA_15_39	STA	1e-05	0.99998	1e-05	1e-05	0.99998	1e-05	-	-	-	SA-2	SA-2	SA-A
14	STA_15_43	STA	1e-05	0.99998	1e-05	1e-05	0.99998	1e-05	1e-05	0.99998	1e-05	SA-2	SA-2	SA-2
15	STA_15_47	STA	1e-05	0.99998	1e-05	1e-05	0.99998	1e-05	1e-05	0.99998	1e-05	SA-2	SA-2	SA-2
16	STA_15_54	STA	1e-05	0.99998	1e-05	1e-05	0.99998	1e-05	1e-05	0.99998	1e-05	SA-2	SA-2	SA-2
17	STA_15_58	STA	1e-05	0.99998	1e-05	1e-05	0.99998	1e-05	1e-05	0.99998	1e-05	SA-2	SA-2	SA-2
18	STA_17_14	STA	1e-05	0.99998	1e-05	-	-	-	-	-	-	SA-2	SA-A	SA-A
19	STA_17_03	STA	1e-05	0.99998	1e-05	1e-05	0.99998	1e-05	-	-	-	SA-2	SA-2	SA-A
20	STA_17_08	STA	1e-05	0.99998	1e-05	1e-05	0.99998	1e-05	1e-05	0.99998	1e-05	SA-2	SA-2	SA-2
21	STA_17_01	STA	1e-05	0.99998	1e-05	1e-05	0.99998	1e-05	1e-05	0.99998	1e-05	SA-2	SA-2	SA-2
22	STA_17_11	STA	1e-05	0.99998	1e-05	1e-05	0.99998	1e-05	1e-05	0.99998	1e-05	SA-2	SA-2	SA-2
23	STA_17_10	STA	1e-05	1e-05	0.99998	1e-05	1e-05	0.99998	1e-05	1.1e-05	0.999979	SA-3	SA-3	SA-3
24	STA_17_15	STA	1e-05	1.3e-05	0.999977	1e-05	1e-05	0.99998	1e-05	1e-05	0.99998	SA-3	SA-3	SA-3
25	STA_15_36	STA	1e-05	1e-05	0.99998	1e-05	1e-05	0.99998	1e-05	1.2e-05	0.999978	SA-3	SA-3	SA-3
26	STA_15_50	STA	0.199547	1e-05	0.800443	0.209478	1e-05	0.790512	0.214869	1e-05	0.785121	SA-A	SA-A	SA-A
27	STA_17_07	STA	1e-05	1e-05	0.99998	1e-05	1e-05	0.99998	1e-05	1e-05	0.99998	SA-3	SA-3	SA-3
28	STA_15_23	STA	1e-05	1e-05	0.99998	0.007623	1e-05	0.992367	-	-	-	SA-3	SA-A	SA-A
29	STA_15_24	STA	1e-05	1e-05	0.99998	1e-05	1e-05	0.99998	1e-05	1e-05	0.99998	SA-3	SA-3	SA-3
30	STA_15_26	STA	1e-05	1.2e-05	0.999978	1e-05	1e-05	0.99998	1e-05	1e-05	0.99998	SA-3	SA-3	SA-3
31	STA_15_35	STA	1e-05	1e-05	0.99998	1e-05	1e-05	0.99998	1e-05	1e-05	0.99998	SA-3	SA-3	SA-3
32	STA_15_37	STA	1e-05	1e-05	0.99998	1e-05	1e-05	0.99998	1e-05	1e-05	0.99998	SA-3	SA-3	SA-3
33	STA_15_40	STA	1e-05	1.3e-05	0.999977	1e-05	1e-05	0.99998	1e-05	1.3e-05	0.999977	SA-3	SA-3	SA-3
34	STA_15_41	STA	1e-05	1e-05	0.99998	1e-05	1e-05	0.99998	1e-05	1e-05	0.99998	SA-3	SA-3	SA-3
35	STA_15_44	STA	1e-05	1.1e-05	0.999979	1e-05	1e-05	0.99998	-	-	-	SA-3	SA-3	SA-A
36	STA_15_45	STA	1e-05	1e-05	0.99998	1e-05	1e-05	0.99998	1e-05	1e-05	0.99998	SA-3	SA-3	SA-3
37	STA_17_05	STA	1e-05	1e-05	0.99998	1e-05	1e-05	0.99998	0.026834	1e-05	0.973156	SA-3	SA-3	SA-A
38	MAB_16_11	MAB	0.99998	1e-05	1e-05	0.99998	1e-05	1e-05	0.99998	1e-05	1e-05	SA-1	SA-1	SA-1
39	MAB_16_12	MAB	0.99998	1e-05	1e-05	0.99998	1e-05	1e-05	0.99998	1e-05	1e-05	SA-1	SA-1	SA-1
40	MAB_16_13	MAB	0.99998	1e-05	1e-05	0.99998	1e-05	1e-05	0.99998	1e-05	1e-05	SA-1	SA-1	SA-1
41	MAB_16_14	MAB	0.99998	1e-05	1e-05	0.99998	1e-05	1e-05	0.99998	1e-05	1e-05	SA-1	SA-1	SA-1
42	MAB_16_17	MAB	0.99998	1e-05	1e-05	0.99998	1e-05	1e-05	0.99998	1e-05	1e-05	SA-1	SA-1	SA-1
43	MAB_16_18	MAB	0.99998	1e-05	1e-05	0.99998	1e-05	1e-05	0.99998	1e-05	1e-05	SA-1	SA-1	SA-1
44	MAB_16_02	MAB	0.99998	1e-05	1e-05	0.99998	1e-05	1e-05	0.99998	1e-05	1e-05	SA-1	SA-1	SA-1
45	MAB_16_20	MAB	0.99998	1e-05	1e-05	0.99998	1e-05	1e-05	0.99998	1e-05	1e-05	SA-1	SA-1	SA-1
46	MAB_16_21	MAB	0.99998	1e-05	1e-05	0.99998	1e-05	1e-05	0.99998	1e-05	1e-05	SA-1	SA-1	SA-1
47	MAB_16_22	MAB	0.99998	1e-05	1e-05	0.99998	1e-05	1e-05	0.99998	1e-05	1e-05	SA-1	SA-1	SA-1
48	MAB_16_25	MAB	0.99998	1e-05	1e-05	0.99998	1e-05	1e-05	0.99998	1e-05	1e-05	SA-1	SA-1	SA-1
49	MAB_16_26	MAB	0.99998	1e-05	1e-05	0.99998	1e-05	1e-05	-	-	-	SA-1	SA-1	SA-A
50	MAB_16_28	MAB	0.99998	1e-05	1e-05	0.99998	1e-05	1e-05	0.99998	1e-05	1e-05	SA-1	SA-1	SA-1
51	MAB_16_03	MAB	0.99998	1e-05	1e-05	0.99998	1e-05	1e-05	0.99998	1e-05	1e-05	SA-1	SA-1	SA-1
52	MAB_16_30	MAB	0.99998	1e-05	1e-05	0.99998	1e-05	1e-05	0.99998	1e-05	1e-05	SA-1	SA-1	SA-1
53	MAB_16_31	MAB	0.99998	1e-05	1e-05	0.99998	1e-05	1e-05	0.99998	1e-05	1e-05	SA-1	SA-1	SA-1
54	MAB_16_32	MAB	0.99998	1e-05	1e-05	0.99998	1e-05	1e-05	0.99998	1e-05	1e-05	SA-1	SA-1	SA-1
55	MAB_16_04	MAB	0.99998	1e-05	1e-05	0.99998	1e-05	1e-05	0.99998	1e-05	1e-05	SA-1	SA-1	SA-1
56	MAB_16_06	MAB	0.99998	1e-05	1e-05	0.99998	1e-05	1e-05	0.99998	1e-05	1e-05	SA-1	SA-1	SA-1
57	MAB_16_08	MAB	0.99998	1e-05	1e-05	0.99998	1e-05	1e-05	0.99998	1e-05	1e-05	SA-1	SA-1	SA-1
58	MAB_16_07	MAB	1e-05	0.99998	1e-05	1e-05	0.99998	1e-05	1e-05	0.99998	1e-05	SA-2	SA-2	SA-2
59	PUJ_16_13	PUJ	0.99998	1e-05	1e-05	0.99998	1e-05	1e-05	0.99998	1e-05	1e-05	SA-1	SA-1	SA-1
60	PUJ_16_14	PUJ	0.99998	1e-05	1e-05	0.99998	1e-05	1e-05	0.99998	1e-05	1e-05	SA-1	SA-1	SA-1
61	PUJ_16_16	PUJ	0.99998	1e-05	1e-05	0.99998	1e-05	1e-05	0.99998	1e-05	1e-05	SA-1	SA-1	SA-1
62	PUJ_16_17	PUJ	0.99998	1e-05	1e-05	0.99998	1e-05	1e-05	0.99998	1e-05	1e-05	SA-1	SA-1	SA-1
63	PUJ_16_18	PUJ	0.99998	1e-05	1e-05	0.99998	1e-05	1e-05	0.99998	1e-05	1e-05	SA-1	SA-1	SA-1
64	PUJ_16_19	PUJ	0.99998	1e-05	1e-05	0.99998	1e-05	1e-05	0.99998	1e-05	1e-05	SA-1	SA-1	SA-1
65	PUJ_16_23	PUJ	0.99998	1e-05	1e-05	0.99998	1e-05	1e-05	0.99998	1e-05	1e-05	SA-1	SA-1	SA-1
66	PUJ_16_05	PUJ	0.99998	1e-05	1e-05	0.99998	1e-05	1e-05	0.99998	1e-05	1e-05	SA-1	SA-1	SA-1
67	PUJ_16_06	PUJ	0.99998	1e-05	1e-05	0.99998	1e-05	1e-05	0.99998	1e-05	1e-05	SA-1	SA-1	SA-1
68	PUJ_16_07	PUJ	0.99998	1e-05	1e-05	0.99998	1e-05	1e-05	0.99998	1e-05	1e-05	SA-1	SA-1	SA-1
69	PUJ_16_08	PUJ	0.99998	1e-05	1e-05	0.99998	1e-05	1e-05	0.99998	1e-05	1e-05	SA-1	SA-1	SA-1
70	PUJ_16_09	PUJ	0.99998	1e-05	1e-05	0.99998	1e-05	1e-05	0.99998	1e-05	1e-05	SA-1	SA-1	SA-1
71	PUJ_16_21	PUJ	0.99998	1e-05	1e-05	0.99998	1e-05	1e-05	0.99998	1e-05	1e-05	SA-1	SA-1	SA-1
72	PUJ_16_24	PUJ	0.99998	1e-05	1e-05	0.99998	1e-05	1e-05	0.99998	1e-05	1e-05	SA-1	SA-1	SA-1
73	PUJ_16_26	PUJ	0.99998	1e-05	1e-05	0.99998	1e-05	1e-05	0.99998	1e-05	1e-05	SA-1	SA-1	SA-1
74	PUJ_16_28	PUJ	0.99998	1e-05	1e-05	0.99998	1e-05	1e-05	0.99998	1e-05	1e-05	SA-1	SA-1	SA-1
75	PUJ_16_29	PUJ	0.99998	1e-05	1e-05	0.99998	1e-05	1e-05	0.99998	1e-05	1e-05	SA-1	SA-1	SA-1
76	PUJ_16_22	PUJ	0.99998	1e-05	1e-05	0.99998	1e-05	1e-05	0.99998	1e-05	1e-05	SA-1	SA-1	SA-1
77	PUJ_16_02	PUJ	1e-05	0.999977	1.3e-05	1e-05	0.99998	1e-05	1e-05	0.99998	1e-05	SA-2	SA-2	SA-2
78	PUJ_16_10	PUJ	1e-05	0.999977	1.3e-05	1e-05	0.99998	1e-05	1e-05	0.99998	1e-05	SA-2	SA-2	SA-2
79	PUJ_16_11	PUJ	1e-05	0.999974	1.6e-05	1e-05	0.99998	1e-05	1e-05	0.99998	1e-05	SA-2	SA-2	SA-2
80	PUJ_16_12	PUJ	1e-05	0.99998	1e-05	1e-05	0.99998	1e-05	1e-05	0.99998	1e-05	SA-2	SA-2	SA-2
81	PUJ_16_15	PUJ	1e-05	0.999979	1.1e-05	1e-05	0.99998	1e-05	1e-05	0.99998	1e-05	SA-2	SA-2	SA-2
82	PUJ_16_20	PUJ	1e-05	0.99998	1e-05	1e-05	0.99998	1e-05	1e-05	0.99998	1e-05	SA-2	SA-2	SA-2

## Sheet: Table S4
Table S4. Cross-tabulation of SNP cluster assignments from PCA (SP-1, SP-2, SP-3) and ADMIXTURE analyses (SA-1, SA-2, SA-3, SA-A)
	SNP Cluster (Admixture)
SNP Cluster (PCA)	SA-1	SA-2	SA-3	SA-A	TOTAL
SP-1	40	0	0	3	43
SP-2	0	24	0	0	24
SP-3	0	0	14	1	15
TOTAL	40	24	14	4	82
